# Supplementary material for: Blood pressure and bladder cancer risk in men by use of survival analysis and in interaction with NAT2 genotype, and by Mendelian randomization analysis
Source: PLoS One. 2020 Nov 25;15(11):e0241711. doi: 10.1371/journal.pone.0241711 (PMC7688142; doi:10.1371/journal.pone.0241711)
Supplement: S2 File — (XLSX) [file pone.0241711.s002.xlsx]

## Sheet: Found SNPs
SNPs	Chr	EA	OA	EAF	Exposure_beta
rs1620668	1	G	A	0.17.8	0.285	EA= Effect allele
rs17037390	1	G	A	0.845	0.499	OA=Other allele
rs17367504	1	A	G	0.85	0.547	EAF= Effect allele Frequency
rs2493134	1	C	T	0.421	0.275
rs2932538	1	G	A	0.75	0.240
rs4245739	1	A	C	0.737	0.243
rs880315	1	C	T	0.359	0.257
rs1371182	2	C	T	0.557	0.252
rs1975487	2	G	A	0.536	0.1602
rs2586886	2	C	T	0.401	0.254
rs772178	2	G	A	0.36	0.208
rs11128722	3	G	A	0.437	0.1732
rs13082711	3	C	T	0.22	0.238
rs2272007	3	T	C	0.18	0.328
rs3774372	3	C	T	0.17	0.367
rs419076	3	T	C	0.47	0.241
rs6442101	3	T	C	0.692	0.303
rs6779380	3	C	T	0.461	0.239
rs918466	3	G	A	0.594	0.1819
rs13107325	4	C	T	0.95	0.684
rs13139571	4	C	A	0.76	0.260
rs1458038	4	T	C	0.29	0.457
rs2291435	4	C	T	0.476	0.156
rs10077885	5	C	A	0.499	0.1735
rs1173771	5	G	A	0.60	0.261
rs11953630	5	C	T	0.63	0.281
rs12656497	5	C	T	0.597	0.228
rs6891344	5	A	G	0.819	0.2311
rs1361831	6	C	T	0.459	0.271
rs17080093	6	C	T	0.925	0.411
rs1799945	6	G	C	0.14	0.457
rs2187668	6	C	T	0.874	0.372
rs805303	6	G	A	0.61	0.228
rs11556924	7	C	T	0.616	0.2141
rs2969070	7	G	A	0.361	0.1821
rs3735533	7	C	T	0.919	0.445
rs6271	9	C	T	0.928	0.4646
rs11191548	10	T	C	0.91	0.464
rs12243859	10	C	T	0.674	0.335
rs1813353	10	T	C	0.68	0.415
rs4373814	10	C	G	0.45	0.218
rs4590817	10	G	C	0.84	0.419
rs7076398	10	T	A	0.812	0.409
rs740746	10	A	G	0.73	0.32
rs932764	10	G	A	0.446	0.224
rs943037	10	C	T	0.913	0.482
rs1156725	11	C	T	0.196	0.292
rs1450271	11	T	C	0.468	0.199
rs381815	11	T	C	0.26	0.348
rs592373	11	A	G	0.64	0.282
rs633185	11	C	G	0.72	0.328
rs7103648	11	G	A	0.386	0.2409
rs7129220	11	A	G	0.11	0.299
rs751984	11	T	C	0.879	0.3755
rs10850411	12	T	C	0.70	0.253
rs11105354	12	A	G	0.84	0.459
rs17249754	12	G	A	0.84	0.522
rs2891546	12	G	A	0.89	0.38
rs3184504	12	T	C	0.47	0.448
rs3752728	12	A	G	0.737	0.319
rs1378942	15	C	A	0.35	0.416
rs2521501	15	T	A	0.51	0.359
rs936226	15	C	T	0.279	0.363
rs12940887	17	T	C	0.38	0.261
rs12958173	18	A	C	0.306	0.1789
rs17638167	19	C	T	0.953	0.3479
rs4247374	19	T	C	0.857	0.3852
rs1327235	20	G	A	0.46	0.302
rs6015450	20	G	A	0.12	0.557
rs6026748	20	A	G	0.125	0.552
rs12627651	21	A	G	0.288	0.2037

## Sheet: Extracted SNPs
SNPs that were found in the UK-biobank in the first extraction phase
SNPs	Chr	EA	OA	EAF	Exposure_beta
rs880315	1	C	T	0.359	0.257
rs17367504	1	A	G	0.85	0.547
rs2932538	1	G	A	0.75	0.240
rs4245739	1	A	C	0.737	0.243
rs2586886	2	C	T	0.401	0.254
rs13082711	3	C	T	0.22	0.238
rs3774372	3	C	T	0.17	0.367
rs2272007	3	T	C	0.18	0.328
rs419076	3	T	C	0.47	0.241
rs1458038	4	T	C	0.29	0.457
rs13107325	4	C	T	0.95	0.684
rs13139571	4	C	A	0.76	0.260
rs1173771	5	G	A	0.60	0.261
rs11953630	5	C	T	0.63	0.281
rs1799945	6	G	C	0.14	0.457
rs805303	6	G	A	0.61	0.228
rs2187668	6	C	T	0.874	0.372
rs1361831	6	C	T	0.459	0.271
rs17080093	6	C	T	0.925	0.411
rs3735533	7	C	T	0.919	0.445
rs11556924	7	C	T	0.616	0.2141
rs6271	9	C	T	0.928	0.4646
rs4373814	10	C	G	0.45	0.218
rs4590817	10	G	C	0.84	0.419
rs932764	10	G	A	0.446	0.224
rs11191548	10	T	C	0.91	0.464
rs7129220	11	A	G	0.11	0.299
rs381815	11	T	C	0.26	0.348
rs3752728	12	A	G	0.737	0.319
rs17249754	12	G	A	0.84	0.522
rs3184504	12	T	C	0.47	0.448
rs10850411	12	T	C	0.70	0.253
rs936226	15	C	T	0.279	0.363
rs1378942	15	C	A	0.35	0.416
rs12940887	17	T	C	0.38	0.261
rs4247374	19	T	C	0.857	0.3852
rs17638167	19	C	T	0.953	0.3479
rs1327235	20	G	A	0.46	0.302
rs6015450	20	G	A	0.12	0.557
rs12627651	21	A	G	0.288	0.2037

## Sheet: proxies
For SNPs that were not initially extracted in the UK-biobank, suitable SNPs were found
Main SNP	Chr	EA	OA	EAF	Exposure_beta	Proxie SNP	EA_2	OA_2	EAF_2	R2	Each of the selected proxies had an r2 of ≥0.8 and the correlation between EAF and EAF_2 is greater than 95% high quality proxy selection and harmonization
rs2493134	1	C	T	0.421	0.275	rs2478539	T	G	0.417	1.0
rs1371182	2	C	T	0.557	0.252	rs1561468	T	C	0.537	1.0
rs1975487	2	G	A	0.536	0.1602	rs1084522	C	T	0.496	0.94
rs772178	2	G	A	0.36	0.208	rs2692893	T	C	0.335	0.88
rs11128722	3	G	A	0.437	0.1732	rs6806067	A	C	0.433	0.93
rs6442101	3	T	C	0.692	0.303	rs4293721	A	C	0.671	1.0
rs918466	3	G	A	0.594	0.1819	rs6795735	C	T	0.570	0.96
rs2291435	4	C	T	0.476	0.156	rs10004996	T	C	0.467	1.0
rs2969070	7	G	A	0.361	0.1821	rs1548594	G	C	0.357	1.0
rs1813353	10	T	C	0.68	0.415	rs11014171	C	T	0.666	0.94
rs7076398	10	T	A	0.812	0.409	rs1530440	C	T	0.815	0.92
rs1156725	11	C	T	0.196	0.292	rs10741693	A	G	0.205	0.97
rs1450271	11	T	C	0.468	0.199	rs2923089	T	C	0.466	1.0
rs7103648	11	G	A	0.386	0.2409	rs2293579	A	G	0.386	1.0
rs751984	11	T	C	0.879	0.3755	rs7125196	T	C	0.878	0.95
rs11105354	12	A	G	0.84	0.459	rs2681492	T	C	0.823	1.0
rs2521501	15	T	A	0.316	0.359	rs7497304	T	G	0.320	0.92
rs6026748	20	A	G	0.125	0.552	rs16982520	G	A	0.12	0.96

## Sheet: excluded SNPs
SNPs that were found but not included in the final analysis
Excluded SNP	Chr	EA	OA	EAF	Exposure_beta	Reason
rs10077885	5	C	A	0.499	0.1735	Not in 1000G reference panel
rs1620668	1	G	A	0.17.8	0.285	No suitable proxy
rs6891344	5	A	G	0.819	0.2311	No suitable proxy
rs12243859	10	C	T	0.674	0.335	No suitable proxy
rs740746	10	A	G	0.73	0.32	No suitable proxy
rs592373	11	A	G	0.64	0.282	No suitable proxy
rs633185	11	C	G	0.72	0.328	No suitable proxy
rs2891546	12	G	A	0.89	0.38	No suitable proxy
rs12958173	18	A	C	0.306	0.1789	No suitable proxy
rs6779380	3	C	T	0.461	0.239	In LD with rs419076
rs17037390	1	G	A	0.845	0.499	In LD with rs17367504
rs12656497	5	C	T	0.597	0.228	In LD with rs1173771
rs943037	10	C	T	0.913	0.482	In LD with rs11195180

## Sheet: Extracted SNPs+Proxies_beforeQC
Total number of SNPs before final quality control in Plink
SNPs	Chr	EA	OA	EAF	Exposure_beta
rs880315	1	C	T	0.359	0.257
rs17367504	1	A	G	0.85	0.547
rs2932538	1	G	A	0.75	0.240
rs4245739	1	A	C	0.737	0.243
rs2478539	1	T	G	0.417	0.275
rs2586886	2	C	T	0.401	0.254
rs1561468	2	T	C	0.537	0.252
rs1084522	2	C	T	0.496	0.1602
rs2692893	2	T	C	0.335	0.208
rs13082711	3	C	T	0.22	0.238
rs3774372	3	C	T	0.17	0.367
rs2272007	3	T	C	0.18	0.328
rs419076	3	T	C	0.47	0.241
rs6806067	3	A	C	0.433	0.1732
rs4293721	3	A	C	0.671	0.303
rs6795735	3	C	T	0.570	0.1819
rs1458038	4	T	C	0.29	0.457
rs13107325	4	C	T	0.95	0.684
rs13139571	4	C	A	0.76	0.260
rs10004996	4	T	C	0.467	0.156
rs1173771	5	G	A	0.60	0.261
rs11953630	5	C	T	0.63	0.281
rs1799945	6	G	C	0.14	0.457
rs805303	6	G	A	0.61	0.228
rs2187668	6	C	T	0.874	0.372
rs1361831	6	C	T	0.459	0.271
rs17080093	6	C	T	0.925	0.411
rs3735533	7	C	T	0.919	0.445
rs11556924	7	C	T	0.616	0.2141
rs1548594	7	G	C	0.357	0.1821
rs6271	9	C	T	0.928	0.4646
rs4373814	10	C	G	0.45	0.218
rs4590817	10	G	C	0.84	0.419
rs932764	10	G	A	0.446	0.224
rs11191548	10	T	C	0.91	0.464
rs11014171	10	C	T	0.666	0.415
rs1530440	10	C	T	0.815	0.409
rs7129220	11	A	G	0.11	0.299
rs381815	11	T	C	0.26	0.348
rs10741693	11	A	G	0.205	0.292
rs2923089	11	T	C	0.466	0.199
rs2293579	11	A	G	0.386	0.2409
rs7125196	11	T	C	0.878	0.3755
rs3752728	12	A	G	0.737	0.319
rs17249754	12	G	A	0.84	0.522
rs3184504	12	T	C	0.47	0.448
rs10850411	12	T	C	0.70	0.253
rs2681492	12	T	C	0.823	0.459
rs936226	15	C	T	0.279	0.363
rs1378942	15	C	A	0.35	0.416
rs7497304	15	T	G	0.320	0.359
rs12940887	17	T	C	0.38	0.261
rs4247374	19	T	C	0.857	0.3852
rs17638167	19	C	T	0.953	0.3479
rs1327235	20	G	A	0.46	0.302
rs6015450	20	G	A	0.12	0.557
rs16982520	20	G	A	0.12	0.552
rs12627651	21	A	G	0.288	0.2037

## Sheet: Overall summary
Diastolic blood pressure
Initial phase
71 SNPs found
40 SNPs: extracted
18 SNPs: suitable proxies found
9 SNPs: no suitable proxies found
4 SNPs: in Linkage disequilibrium
Sub-total: 58 SNPs
Phase 2 (quality control in Plink)
3 SNPs: out of Hardy-Weiberg Equilibrium
3 SNPs: Low genotype rate (>95 %)
2 SNPs: in Linkage disequilibrium
SNPs for final analysis
50 SNPs
